# Supplementary material for: Anti-PD-1 cis-delivery of low-affinity IL-12 activates intratumoral CD8+T cells for systemic antitumor responses
Source: Nat Commun. 2024 Jun 3;15:4701. doi: 10.1038/s41467-024-49034-1 (PMC11148143; doi:10.1038/s41467-024-49034-1)
Supplement: Supplementary file 4 — Source data [file 41467_2024_49034_MOESM4_ESM.xlsx]

## Sheet: Figure 1
		Figure 1a
		% body weight change
		days after treatment	PBS				IL-12				IL-12+aNK
		0	0	0	0	0	0	0	0	0	0	0	0	0
		3	2.36715	3.3475	2.28453	3.45731	3.69261	-2.77521	2.44811	-3.07911	1.75696	1.91313	3.18784	3.29077
		5	1.69082	2.86929	3.27103	1.83342	0.149701	-4.16281	1.80947	-2.46329	-0.63446	1.91313	0.735655	-1.17878
		7	4.83092	4.19766	5.60748	2.88109	-3.49301	-10.4995	1.17084	-15.1113	-1.36652	1.34436	1.22609	1.81729
		10	3.1401	7.06695	3.37487	2.40964	7.03593	-1.66512	8.35551	-9.18996	5.17326	9.10031	6.27759	6.33595
		Figure 1b
		IFN-g (pg/ml)	PBS	IL-12	IL-12+aNK
			0	7612.3	3195.4
			0	7657.39	3252.37
			0	4598.08	2142.34
			0	7883.32	2782.25
		Figure 1c
		IFN-g (pg/ml)
		log10(nM)	mIL12wt			mIL12mut1			mIL12mut2
		0.69897				1397.92	1287.66	1384.71	2778.2
		-0.30103				267.697	478.072	513.167	2805.59	2758.16	2687.92
		-1.30103	2356.52	2998.71	3271.83	316.829	266.842	227.738	1178.69	1086.1	1244.16
		-2.30103	2689.47	3306.27	2764.98	40.6627	67.7609	76.9371	162.52	166.283	180.096
		-3.30103	1863.88	1519.65	2085.03	5.71436	3.9301	7.87375	4.45861	1.12347	1.99836
		-4.30103	201.504	144.142	132.537	1.12347	1.23344	1.67155	0.681818	0.903009	0.348632
		-5.30103	0.681818	1.23344	2.32371	1.45284	1.45284	0.903009	1.88959	1.12347	0.459884
		-6.30103	0.792505	0	1.23344	0.570945	0.681818	1.67155	1.23344	0.348632	0.570945
		Figure 1d
		% body weight change
		days after treatment	PBS				mIL12wt				mIL12mut1				mIL12mut2
		0	0	0	0	0	0	0	0	0	0	0	0	0	0	0	0	0
		3	5.04286	2.95885	1.83532	4.15134	0.942507	3.5468	-0.04857	2.18163	-0.69284	1.62942	2.12064	4.68175	2.59499	2.74262	0.095831	2.02269
		5	2.26929	4.20712	5.70437	6.62113	-0.75401	-8.12808	-1.65129	1.26839	2.63279	3.35195	5.9378	4.83956	4.44856	5.327	1.67705	3.35471
		7	2.06757	3.05132	1.43849	7.25171	-14.6089	-8.71921	-3.69111	-6.64637	3.14088	1.72253	4.71253	5.3656	2.96571	7.06751	2.82702	3.50271
		9	6.20272	3.46741	8.08532	9.03836	-13.148	-11.1823	-7.33366	-12.4302	2.03233	3.63129	5.41942	6.7333	3.70714	9.38819	3.11452	2.86137
		11	6.25315	3.55987	8.58135	13.3474	-11.8756	-7.3399	-3.83681	-7.76256	5.2194	2.74674	4.61829	7.25934	4.12419	12.4473	4.16866	1.28268
		Figure 1e
		IFN-g (pg/ml)	PBS	mIL12wt	mIL12mut1	mIL12mut2
			0	3010.22	132.84	150.1
			0	3921.58	46.58	54.88
			0	5308.41	305.9	270.32
			0	5117.17	326.42	85.56
		Figure 1f
		ALT (U/L)	PBS	mIL12wt	mIL12mut1	mIL12mut2
			5.89606	71.4895	8.09499	16.733
			2.05094	65.479	6.1878	20.9169
			7.53268	59.0403	11.6944	10.1096
			2.09754	52.3606	11.323	21.7628

## Sheet: Figure 2
		Figure 2a
		PD-1 MFI	liver	lung	lymph node	spleen	blood	tumor
			119	192	52.6	69	591	4305
			201	158	64.1	56.3	727	3314
			109	152	52.8	64.1	688	3265
			162	198	39.8	81.6	533	4201
			203	179	68	80.6	675	2896
			276	179	41.6	60.8	567	2439
		Figure 2b
		PD-1 MFI	CD4+T	CD8+T	NK
			1681	5840	212
			2144	6273	236
			2230	6475	280
			1924	7141	303
		Figure 2c
		MFI	log10(nM)	mIL12wt	mIL12mut1	mIL12mut2
			1.52288	35761	33085	36073
			1.22185	32032	34304	18849
			0.920819	32625	30010	7607
			0.619789	31784	27006	3347
			0.318759	23651	22607	1433
			0.017729	11884	9696	711
			-0.2833	3543	3499	642
		Figure 2d
		Schematic diagram of αPD1-mIL12mut2
		Figure 2e
		MFI		CD4+T				CD8+T				NK
			αEGFR-mIL12mut2	158.8	232	146.8	199.3	34.8	80.3	8.9	35.9	150.5	138	141.9	141.1
			αPD1-mIL12mut2	420	475	505	572	680	690	1119	1008	353	262	434	329
		Figure 2f
		ng/g	heart	liver	spleen	lung	kidney	tumor
			52.0369	89.0386	71.3324	23.9259	76.1042	134.902
			37.2782	138.96	88.9542	35.3588	66.5455	227.442
			48.8583	149.761	78.1145	25.1435	69.6385	215.507
			66.9555	134.336	69.6743	16.7094	98.7056	212.412
			58.6616	117.277	125.66	55.6016	78.4123	200.476

## Sheet: Figure 3
		Figure 3a
		MFI	log10(nM)	hIgG1		αEGFR-mIL12mut2		αPD1-mIL12mut2		αPD1
			1.34679	6.04	5.02	677	650	2345	2348	3346	2957
			1.04576	5.34	4.3	161	147	2225	1810	2915	2902
			0.744727	6.02	4.85	88.5	89.8	844	907	2057	2315
			0.443697	5.83	5.47	58.1	62.8	183	178	1153	1281
			0.142668	4.75	3.7	39.8	46.9	37.3	36.4	507	404
			-0.15836	5.12	7.04	20.1	17.5	9.84	10.2	106	101
			-0.45939	5.47	7.3	8.34	6.55	7.05	4.81	33.5	27
			-0.76042	11.3	55.1	5.95	5.86	5.2	7.26	10.3	10.8
		Figure 3b
		OD630	log10(nM)	αEGFR-mIL12mut2			αPD1-mIL12mut2			αPD-1			αPD1-mIL12mut2+preblock
			1.82391	1.2075	1.1781	1.1794	1.6615	1.6154	1.5815	0.7134	0.4353	0.7206	1.5769	1.548	1.4955
			1.12494	0.8437	0.8225	0.8391	1.5938	1.5617	1.517	0.6857	0.6868	0.7176	0.9718	1.0077	0.9488
			0.425969	0.6935	0.6905	0.6962	1.3112	1.3346	1.2603	0.6649	0.6375	0.6753	0.617	0.6465	0.6478
			-0.273	0.6717	0.6564	0.6677	0.9288	0.9012	0.8962	0.6461	0.6591	0.6674	0.5614	0.591	0.5894
			-0.97197	0.6652	0.6461	0.6352	0.7446	0.7194	0.7197	0.6623	0.6431	0.6404	0.5469	0.5639	0.5797
			-1.67094	0.6754	0.6494	0.6942	0.7279	0.6784	0.7055	0.672	0.6303	0.7021	0.5652	0.5939	0.6
			-2.36991	0.653	0.632	0.6401	0.7066	0.6988	0.6956	0.6806	0.6581	0.6547	0.5964	0.6121	0.6138
			-3.06888	0.7033	0.6853	0.6782	0.7762	0.5658	0.7334	0.7112	0.694	0.6315	0.6691	0.6619	0.6594
		Figure 3c
		OD630	log10(nM)	control			αPD1-mIL12mut2
			2.52288	0.4366	0.4262	0.4169	0.5165	0.5328
			1.82391	0.4376	0.4245	0.4072	0.6497	0.6578
			1.12494	0.4331	0.4221	0.4163	0.9987	0.9625
			0.425969	0.4355	0.4286	0.4224	1.2506	1.2945
			-0.273	0.4373	0.4265	0.41	1.2498	1.3407
			-0.97197	0.4246	0.4216	0.4218	1.3443	1.4291
			-1.67094	0.4305	0.4376	0.4262	1.3151	1.2884
		Figure 3d
		p-stat4 MFI		log10(nM)	1.64782	0.647817	-0.35218	-1.35218	-2.35218	-3.35218
			WT	αPD1-mIL12mut2	1298	1086	1012	567	446	486
				αEGFR-mIL12mut2	995	780	520	438	434	475
				αPD-1	512	483	446	504	494	448
			PD-1 KO	αPD1-mIL12mut2	1257	870	490	466	484	479
				αEGFR-mIL12mut2	1042	772	518	446	441	410
				αPD-1	452	420	460	417	399	384
		Figure 3e
		p-stat4 MFI		PD-1 KO				WT
			αEGFR-mIL12mut2	367	377	400	411	372	399	416	401
			αPD1-mIL12mut2	442	423	430	429	817	783	784	779
		Figure 3f
		OD630		HEK									HEK-mPD-1
			log10(nM)	hIL12wt			αEGFR-hIL12mut2			αPD1-hIL12mut2			hIL12wt			αEGFR-hIL12mut2			αPD1-hIL12mut2
			1.82391	2.1976	2.3974	2.2512	1.5299	1.5017	1.5312	1.3004	1.2454	1.2666	2.0578	1.8247	1.9215	1.1532	1.2621	1.1652	1.6171	1.8685	1.8256
			1.12494	2.2162	2.2588	2.3564	1.6264	1.5618	1.5683	1.173	1.1648	1.2964	1.8436	1.7492	1.5734	1.1912	1.3525	1.1646	1.6831	1.6246	1.4767
			0.425969	2.0517	2.1311	2.0069	1.3258	1.2827	1.2964	0.9303	0.9408	0.9356	1.9158	1.8264	1.6255	0.9459	1.117	1.0001	1.7081	1.7276	1.7523
			-0.273	2.1163	2.0545	1.9489	0.8657	0.8504	0.8511	0.519	0.5377	0.5391	1.7377	1.5194	1.6874	0.644	0.4788	0.6245	1.5832	1.5046	1.5785
			-0.97197	1.6042	1.6034	1.6036	0.6488	0.6156	0.58	0.3515	0.3246	0.3461	1.4557	1.4833	1.362	0.4576	0.499	0.452	1.3902	1.1249	1.2767
			-1.67094	0.7627	0.7353	0.6841	0.4515	0.4424	0.4565	0.3119	0.2969	0.3056	0.7921	0.702	0.6157	0.3499	0.3891	0.3487	0.36	0.4063	0.4156
			-2.36991	0.3643	0.2391	0.3207	0.3075	0.2329	0.3289	0.3064	0.3075	0.3038	0.3315	0.2861	0.2809	0.2172	0.2167	0.2702	0.2686	0.2475	0.2557
			-3.06888	0.2645	0.2897	0.3045	0.2787	0.3055	0.3184	0.2726	0.1881	0.3082	0.3506	0.2561	0.2413	0.249	0.2775	0.2793	0.2593	0.2411	0.2073
			-3.76785	0.304	0.31	0.314	0.2937	0.2921	0.307	0.2768	0.2725	0.3304	0.2431	0.277	0.2406	0.2484	0.2588	0.2113	0.2353	0.1922	0.2348
			-4.46682	0.3014	0.2995	0.2949	0.2958	0.2811	0.3111	0.3115	0.2994	0.2895	0.2444	0.265	0.2016	0.1938	0.2496	0.2358	0.2601	0.251	0.2326

## Sheet: Figure 4
		Figure 4a
		tumor volume (mm3)
		days after tumor inoculation	PBS					0.312μg					1.25μg					5μg					20μg
		0	0	0	0	0	0	0	0	0	0	0	0	0	0	0	0	0	0	0	0	0	0	0	0	0	0
		14	92.8827	102.165	106.188	118.949	141.344	88.3556	104.853	111.106	119.722	124.956	97.6516	104.406	107.646	119.544	123.11	89.2076	101.36	111.434	121.592	126.827	90.2575	101.63	105.65	122.064	134.149
		17	114.99	189.677	132.368	167.806	221.117	133.638	124.146	156.797	149.267	131.433	94.7574	161.025	109.261	163.708	151.177	94.2596	110.806	129.499	209.748	179.383	86.3134	163.788	112.589	131.227	199.944
		20	121.67	236.799	135.77	208.946	298.213	154.129	177.296	183.383	180.015	146.665	164.053	128.882	106.764	186.043	204.48	86.5057	124.258	125.463	142.135	188.217	67.5978	156.08	94.3126	130.509	168.333
		23	205.082	325.907	214.612	342.499	422.679	227.275	256.73	267.592	263.518	260.275	103.908	165.073	48.7097	204.709	241.121	64.3578	130.634	126.165	218.824	178.596	47.866	132.529	75.2128	111.799	157.84
		26	343.493	441.023	367.5	600.948	552.182	324.756	377.276	395.86	358.178	364.084	156.236	191.847	118.001	258.142	287.246	77.6435	155.831	128.722	257.357	247.81	25.515	131.339	98.7772	72.9202	146.431
		29	484.452	551.783	556.705	850.813	631.441	519.343	509.068	521.277	510.33	503.29	285.97	244.223	204.144	454.812	525.744	85.4219	229.535	146.884	376.076	349.403	16.2659	118.395	48.165	47.9991	170.428
		32	812.378	701.86	699.638	1177.91	612.692	723.807	663.989	633.341	714.827	655.909	502.765	414.376	314.552	652.026	532.857	171.927	382.742	197.425	393.442	598.913	4.6882	124.433	43.9695	59.8125	195.602
		Figure 4b
		tumor volume (mm3)
		days after tumor inoculation	PBS				αPD-1				αEGFR-mIL12mut2				αPD-1+αEGFR-mIL12mut2				αPD1-mIL12mut2
		0	0	0	0	0	0	0	0	0	0	0	0	0	0	0	0	0	0	0	0	0
		14	81.625	82.6866	105.561	140.796	80.9135	84.6171	97.4427	143.022	81.1145	93.6103	100.994	131.489	81.1353	94.0919	104.705	123.401	79.3951	95.3913	114.565	123.764
		17	92.2047	93.5944	151.939	213.986	80.207	82.7968	115.124	186.922	109.188	165.076	140.167	134.554	56.5141	98.6936	108.568	206.466	70.4347	137.467	143.978	120.422
		20	83.924	89.0738	249.662	265.759	120.097	132.816	152.05	206.325	144.666	204.647	160.227	125.704	48.8114	132.311	111.764	227.857	49.7738	175.561	151.303	109.215
		23	101.843	112.515	355.128	411.674	159.768	172.272	214.07	248.935	224.497	214.938	205.33	107.719	27.6238	138.473	119.927	223.434	25.7258	148.246	98.8416	70.559
		26	190.48	198.11	517.09	522.6	316.41	305.561	327.885	360.801	295.642	326.762	348.643	123.329	18.4464	177.72	259.692	360.84	12.674	159.443	61.4322	72.3314
		29	354.168	345.888	734.167	718.666	393.296	316.768	532.737	513.869	401.662	399.193	467.708	132.961	15.2024	212.595	441.248	381.603	0	154.671	44.367	68.3755
		32	555.818	462.799	948.125	876.125	571.245	627.472	784.243	575.077	523.923	539.195	537.925	208.412	8.72642	277.697	668.509	511.425	0	189.284	20.9758	41.8566
		35	667.856	842.359	1164.99	1466.08	760.403	805.875	952.262	703.355	660.725	632.547	743.205	409.583	12.9106	397.17	1011.3	571.216	0	340.182	0	121.714
		Figure 4c
		tumor volume (mm3)
		days after tumor inoculation	PBS				αEGFR-mIL12mut2+αPD-1				αPD1-mIL12mut2
		0	0	0	0	0	0	0	0	0	0	0	0	0
		14	82.3927	84.7334	119.626	172.304	72.8382	100.642	110.38	133.783	74.6307	93.9608	104.913	141.859
		17	107.658	90.5431	144.001	195.266	170.789	189.021	85.6669	107.062	74.7119	88.0355	124.395	76.511
		20	159.135	122.462	142.933	349.351	120.774	244.09	73.9203	155.968	54.0375	75.0763	110.973	67.4052
		23	186.546	309.791	156.268	397.455	94.8391	268.804	57.2204	210.377	37.1011	56.0547	72.9461	60.9648
		26	393.272	542.281	316.2	591.387	130.154	538.711	71.2958	342.343	30.1925	63.3244	78.0954	58.2254
		29	622.301	868.006	490.717	931.903	127.419	795.127	86.5904	453.854	29.7721	96.4842	97.1709	73.8873
		32	846.545	1016.34	764.589	1217.3	234.773	851.946	95.2047	842.473	38.6508	155.284	130.389	103.334
		Figure 4d
		tumor volume (mm3)
		days after tumor inoculation	PBS				αhPD-1				αhPD1-hIL12mut2
		0	0	0	0	0	0	0	0	0	0	0	0	0
		11	24.6	30.8	31.7	32.8	30.7	29.2	30.9	29.7	29.2	28.6	29.4	31
		13	34.983	46.746	64.061	95.8455	51.262	46.3905	62.775	51.842	44.982	39.546	36.822	39.701
		15	46.575	71.25	83.824	107.911	106.624	48.51	75.429	57.132	35.64	49.392	38.663	58.725
		17	59.643	86.022	105.593	122.793	76.176	32.1715	68.479	60.306	55.6875	30.324	59.643	29.3105
		19	86.2125	91.854	120.213	146.072	93.312	38.232	112.091	79.3305	48.749	26.568	42.527	75.118
		21	107.648	112.694	163.84	186.293	102.5	48.672	115.182	88.4835	61.7625	31.941	45.3005	75.9375
		23	120.094	139.537	201.144	231.811	138.51	69.696	163.724	94.77	87.5	39.5035	67.228	77.9625
		25	156.325	172.062	243.682	285.948	128.75	78.292	194.56	117.212	83.75	32.4	60.75	158.108
		27	182.648	185.679	275.699	295.074	237.917	86.151	235.669	149.916	122.513	40.8	137.677	142.956
		30	217.728	207.36	318.209	316.8	238.05	96.04	254.571	179.56	129.96	52.038	146.072	156.645
		33	244.688	250.312	349.272	318.291	303.918	102.5	300.352	199.962	154.791	80.6285	140.4	169.2
		Figure 4e
		% body weight change
		days after treatment	PBS			αPD1-mIL12wt 5μg			αPD1-mIL12wt 20μg			αPD1-mIL12mut2 20μg
		0	0	0	0	0	0	0	0	0	0	0	0	0
		2	-2.5788	-4.26477	-2.24451	-1.36433	-1.32418	-2.8125	7.93296	-4.79739	-2.47855	-3.21828	-2.90807	-2.40296
		4	-1.67144	-0.79964	0.047755	-6.21526	-5.14958	-5.625	-1.73184	-8.29064	-6.33937	0	-1.96998	-3.51201
		6	-2.34002	-0.22212	-0.28653	-9.80293	-9.80873	-9.63542	-17.2626	-22.1239	-17.6358	-1.16604	-3.56473	-5.68392
		Figure 4f
		IFN-g (pg/ml)
		days after treatment	PBS			αPD1-mIL12wt 5μg			αPD1-mIL12wt 20μg			αPD1-mIL12mut2 20μg
		1	0	0	0	1014.86	372.575	1364.3	414.061	388.398	422.859	0	0	0
		2	0	0	0	2462.36	1749.11	1891.45	2582.87	2143.03	1812.94	0	0	0
		3	0	0	0	4113.99	5753.62	4885.54	9508.82	9784.38	5958.44	0	0	0
		4	0	0	0	6370.18	3653.94	2444.5	8058.79	9448.03	5965.36	0	0	0
		5	0	0	0	2709.61	2297.41	337.419	3287.73	3090.24	5349.16	0	0	0
		6	0	0	0	824.247	555.627	0	553.545	1435.98	3589.03	0	0	0
		Figure 4g
		ALT (U/L)
		days after treatment	PBS			αPD1-mIL12wt 5μg			αPD1-mIL12wt 20μg			αPD1-mIL12mut2 20μg
		1	0	2.96009	0	11.5937	7.60024	17.5717	8.70014	4.34125	5.41241	0.484583	3.99003	11.2373
		2	0	0	0.76487	15.6835	17.5717	23.2775	14.6977	20.1857	18.4723	5.41241	21.2641	7.96706
		3	0	0.21498	1.05498	24.9013	29.9162	30.1216	27.2612	24.449	24.449	10.8791	11.2373	6.13722
		4	0	0.484583	0	26.845	28.4905	23.0356	33.3851	26.845	29.7115	1.3541	5.05284	4.69566
		5	1.05498	0	0	84.7749	18.2123	57.9686	119.938	152.675	119.938	6.13722	5.05284	8.33377

## Sheet: Figure 5
		Figure 5a
		tumor volume (mm3)
		days after tumor inoculation	PBS					αPD1-mIL12mut2
		0	0	0	0	0	0	0	0	0	0	0
		14	130.698	147.387	156.925	178.97	182.229	140.052	141.074	160.795	162.526	189.001
		17	309.871	244.803	317.879	348.738	333.882	224.934	322.614	397.957	294.508	307.522
		20	458.642	397.488	511.234	528.249	511.738	383.579	538.108	474.551	387.499	416.246
		23	592.117	574.928	637.098	702.523	798.101	457.323	715.37	799.948	460.288	698.908
		26	701.576	714.832	954.011	1043.73	1086.63	716.719	1135.05	1039.08	734.053	891.93
		29	942.731	866.753	1258.76	1411.88	1461.34	894.329	1669.84	1322.4	1019.38	1878
		Figure 5b
		tumor volume (mm3)
		days after tumor inoculation	PBS					αPD1-mIL12mut2					αPD1-mIL12mut2+αCD4					αPD1-mIL12mut2+αCD8					αPD1-mIL12mut2+αCD4+αCD8
		0	0	0	0	0	0	0	0	0	0	0	0	0	0	0	0	0	0	0	0	0	0	0	0	0	0
		13	78.2923	97.9234	109.516	111.793	130.238	81.841	92.9601	101.045	119.741	125.042	82.0717	91.2046	107.632	109.516	129.878	84.3557	88.4661	107.994	124.62	127.355	78.6757	94.3282	99.1505	118.552	132.469
		17	99.968	132.394	175.368	155.356	176.73	84.6558	74.0033	162.485	181.067	152.153	132.114	122.604	156.566	179.514	118.249	142.441	181.22	158.325	168.6	229.469	137.977	114.079	177.615	181.058	281.158
		20	186.831	157.608	211.19	211.647	278.499	84.0601	89.9899	204.052	251.746	200.285	164.922	113.921	169.227	225.417	139.535	200.748	211.106	262.716	231.089	343.815	217.641	114.373	295.219	311.039	345.031
		23	267.205	183.149	404.639	314.537	216.485	43.7398	33.4676	134.819	251.185	165.127	129.963	84.7967	118.311	206.466	96.8848	190.212	268.593	323.642	253.316	362.578	379.673	185.231	389.905	368.387	403.178
		26	395.253	300.206	586.142	549.375	258.286	28.123	28.7335	205.758	330.632	167.956	110.539	58.5963	106.244	223.313	79.6135	266.844	319.348	414.772	343.183	423.707	435.035	299.07	389.317	440.45	465.997
		29	675.922	417.174	691.297	421.091	657.408	36.6297	4.5	194.285	400.091	245.134	90.9357	44.8736	86.1907	288.09	46.6725	331.231	326.178	547.525	333.016	621.938	529.909	329.053	411.596	513.271	473.889
		32	819.592	598.738	787.578	443.352	1012.25	35.2923	4.5	212.551	485.631	282.03	42.4642	28.3922	55.5408	211.896	26.2168	346.775	430.652	705.377	431.238	766.583	563.861	424.635	548.787	599.454	667.876
		35	725.835	829.62	729.049	689.031	1498.32	55.5805	0	486.33	681.545	373.302	4.5	0	33.2721	318.71	0	477.625	430.189	1063.1	638.81	1020.44	783.671	539.384	666.98	874.881	1001.38
		Figure 5c
		% IFN-g+ in CD8+T	PBS	αPD1-mIL12mut2
			2.74	4.26
			1.97	3.75
			1.62	4.67
			2.61	5.02
			2.83	5.78
		Figure 5d
		% granzyme B+ in CD8+T	PBS	αPD1-mIL12mut2
			2.74	6.49
			3.2	5.63
			3.55	6.66
			5.61	5.57
			4.57	6.91
		Figure 5e
		tumor volume (mm3)
		days after tumor inoculation	PBS					αIFN-γ					αPD1-mIL12mut2					αPD1-mIL12mut2+αIFN-γ
		0	0	0	0	0	0	0	0	0	0	0	0	0	0	0	0	0	0	0	0
		13	62.5862	66.9622	71.2127	81.8329	127.249	61.1999	65.9692	75.7344	94.8039	109.144	62.9423	66.492	79.27	95.9834	104.649	69.9386	80.2733	80.6102	96.9425
		17	56.9082	76.8591	95.025	84.9646	158.116	98.5768	118.655	137.857	150.196	137.703	64.0409	37.8536	79.9027	95.3272	105.189	79.8893	112.025	111.045	93.3163
		20	63.955	84.1524	121.915	114.54	245.628	171.827	221.239	234.707	265.115	212.584	55.1808	27.4585	77.0257	96.6742	116.818	105.235	168.511	161.75	122.153
		23	78.078	151.93	182.855	144.385	350.211	259.666	275.387	372	408.32	314.38	46.6322	4.5	43.6655	89.8757	133.053	109.865	292.125	229.054	170.652
		26	158.836	227.584	254.922	275.382	458.349	405.379	501.684	492.788	631.326	529.929	42.0061	4.5	43.8147	86.3783	150.41	294.648	415.536	356.398	193.753
		29	247.463	288.763	334.713	370.567	541.593	391.263	756.692	584.348	742.072	686.257	51.3568	0	43.8798	74.3099	231.941	397.322	522.274	577.18	267.825
		32	432.746	402.332	581.07	498.689	708.975	569.497	1018.44	839.525	1072.88	1053.23	85.9676	0	52.3561	104.053	363.479	534.054	560.783	793.614	326.066
		Figure 5f
		tumor volume (mm3)
		days after tumor inoculation	PBS			FTY720				αPD1-mIL12mut2				αPD1-mIL12mut2+FTY720
		0	0	0	0	0	0	0	0	0	0	0	0	0	0	0	0
		13	58.0735	65.4784	124.043	55.8222	63.174	72.2511	122.059	56.0359	62.1908	78.3838	101.289	61.0273	59.8808	88.1162	93.7423
		17	51.0197	58.2696	78.9981	55.6568	69.5567	94.7432	176.594	47.913	52.3926	67.233	125.487	58.4153	61.9929	89.4549	79.7132
		20	41.9416	70.4043	123.497	92.1591	124.46	106.708	200.211	49.0545	31.2019	50.9533	106.268	42.2685	97.8236	55.0097	61.5793
		23	61.8927	123.106	195.443	138.251	198.742	208.968	338.315	35.938	18.0462	48.7632	103.125	32.1755	114.669	44.8514	65.9137
		26	116.043	220.355	312.476	219.946	263.286	296.416	486.892	21.6442	4.5	18.8633	85.5268	20.7543	103.17	49.4297	103.035
		29	149.279	307.324	361.534	355.572	385.842	340.554	619.761	4.5	0	0	67.0637	16.6074	158.188	31.9985	117.145
		32	294.407	500.017	278.689	449.33	543.753	522.557	748.32	0	0	0	105.498	19.043	231.914	18.7424	184.751
		35	326.399	684.956	482.37	627.356	512.925	566.159	907.626	0	0	0	123.011	4.5	320.884	0	192.794

## Sheet: Figure 6
		Figure 6a
		the schematic diagram of experiment for fig 6b and fig 6c
		Figure 6b
		tumor volume (mm3)
		days after tumor inoculation	PBS						PBS+FTY720					αPD1-mIL12mut2						αPD1-mIL12mut2+FTY720
		0	0	0	0	0	0	0	0	0	0	0	0	0	0	0	0	0	0	0	0	0	0	0	0
		16	54.0702	60.4171	74.4291	89.9009	101.023	124.509	59.0721	59.9233	88.3036	102.913	124.415	53.5503	62.4852	65.2873	90.8622	112.131	115.342	52.608	64.7463	89.4804	91.314	110.27	122.465
		20	62.5191	91.2912	104.082	144.01	114.805	192.647	62.6896	111.256	125.078	162.951	190.906	45.7165	70.561	68.9311	98.0603	115.866	118.831	41.723	92.0945	137.587	78.8283	170.061	154.126
		23	79.6323	98.2917	151.375	226.208	179.877	264.187	93.4594	145.795	192.678	204.867	262.65	34.7579	42.7179	75.034	124.66	131.507	108.799	48.1432	55.2764	167.757	54.2428	197.353	209.234
		26	123.168	144.534	190.735	326.321	228.532	328.305	168.996	213.332	249.507	265.267	351.795	17.15	34.7856	74.1905	79.6929	112.549	105.061	55.2109	73.4599	181.254	22.6777	221.067	174.703
		29	220.44	221.319	379.049	474.532	307.402	460.623	255.025	297.231	378.092	316.442	428.324	9.2549	34.3656	95.1592	80.3529	242.071	90.8043	39.4785	103.15	197.439	21.9572	328.418	273.231
		32	298.555	274.253	528.238	622.374	405.561	617.28	339.751	329.721	476.513	424.812	656.719	0	24.6031	144.774	76.7631	270.996	102.851	44.0095	118.152	240.125	4.5	397.218	283.188
		35	366.268	425.552	681.899	737.981	493.851	833.575	411.392	453.61	583.202	457.871	816.12	0	21.3193	195.236	72.9995	366.659	121.05	66.7817	165.141	245.707	5.74802	459.886	353.063
		Figure 6c
		tumor volume (mm3)
		days after tumor inoculation	PBS						PBS+FTY720					αPD1-mIL12mut2						αPD1-mIL12mut2+FTY720
		0	0	0	0	0	0	0	0	0	0	0	0	0	0	0	0	0	0	0	0	0	0	0	0
		14	10	27.4162	47.4458	30.2154	53.4017	25.5452	10	10	10	36.703	69.6916	19.2165	25	28.8217	16.6492	50.2746	54	11.5879	47.7176	64.2789	10	20.2056	28.7503
		18	15	43.3251	61.6355	23.8438	94.5767	66.4008	15	32.5624	15	88.1043	107.547	18.8372	10	24.6359	26.247	105.474	15	21.2103	72.9424	147.101	10	67.0874	50.7162
		21	10	99.5143	128.801	63.3243	116.989	91.8941	15	45.0072	15	90.3397	172.314	18.6021	5	42.1904	54.2364	115.52	20	42.4105	80.2716	135.16	5	120.405	70.3794
		24	40.4783	147.565	181.517	111.587	178.299	142.934	40.923	87.0739	68.0694	139.654	264.133	14.359	4.5	56.5252	44.1904	151.695	25	56.9227	145.892	165.665	4.5	223.202	97.8056
		27	53.4589	144.608	282.394	156.076	235.928	206.113	68.9626	126.37	83.6618	219.08	431.888	25	4.5	51.1993	50.83	158.31	4.5	89.8737	195.93	262.36	25	233.57	169.423
		30	98.112	277.302	398.727	287.376	308.184	275.261	76.8731	143.41	83.5689	332.437	507.458	4.5	4.5	87.9371	45.6604	212.186	4.5	156.9	264.24	325.673	37.2079	335.732	195.22
		33	141.085	313.874	443.813	405.978	451.772	493.829	100.995	283.332	136.935	348.899	567.204	4.5	14.3689	155.891	86.0749	291.733	25	197.007	307.615	435.66	52.3269	557.428	275.152
		Figure 6d
		the schematic diagram of experiment for fig 6e and fig 6f
		Figure 6e
		tumor volume (mm3)
		days after tumor inoculation	PBS						αPD1-mIL12mut2
		0	0	0	0	0	0	0	0	0	0	0	0	0
		10	49.5081	81.9152	93.607	106.943	110.188	125.579	58.4312	66.6816	85.4469	103.593	105.135	118.004
		14	189.176	336.046	285.634	499.788	384.723	539.995	149.651	261.895	311.199	357.711	317.72	483.937
		17	647.222	1016.5	584.319	1951.52	1179.75	1354.14	243.881	414.534	647.987	494.045	755.225	821.579
		20	1469.12	2180.43	968.796	2495.29	2442.92	2610.56	396.102	634.898	1012.39	1086.82	1293.87	1317.8
		Figure 6f
		lungs in PBS treatment group
		lungs in αPD1-mIL12mut2 treatment group
		number of metastasis node	PBS	αPD1-mIL12mut2
			26	16
			72	0
			96	40
			347	30
			37	25
			292	25
			239	120
		Figure 6g
		tumor volume (mm3)
		days after tumor inoculation	Ctrl					αPD1-mIL-12mut2
		0	0	0	0	0	0	0	0	0	0
		8	106.281	104.503	73.0013	151.649	140.492	35.1439	66.1843	26.3633	26.6333
		11	152.406	227.374	122.831	249.061	182.208	25	59.9428	25	4.5
		14	221.256	251.539	203.511	291.748	302.517	0	53.8148	0	0
		17	215.166	328.456	301.146	316.464	294.018	0	38.8713	0	0
		21	316.377	522.115	383.029	629.614	320.59	0	33.5135	0	0
		26	431.991	676.969	661.91	724.975	522.354	0	29.3916	0	0
		33	826.149	1359.44	1000.22	1250.43	813.456	0	58.3698	0	0

## Sheet: Sup Figure 1
		Sup Figure 1a
		MFI	log10(nM)	CD4+T	CD8+T	NK
			1.39794	918	290	5874
			1.09691	511	221	4043
			0.79588	241	183	2533
			0.49485	147	147	1833
			0.19382	113	148	1427
			-0.10721	70.9	121	973
			-0.40824	68.9	111	723
			-0.70927	60.6	100	752
		Sup Figure 1b
		FACS histograms for NK depletion
		Sup Figure 1c
		tumor volume (mm3)
		days after tumor inoculation	PBS				IL-12				IL-12+aNK
		0	0	0	0	0	0	0	0	0	0	0	0	0
		14	61.3516	68.0607	71.8441	82.8552	60.9651	71.2286	74.1711	81.1058	66.1103	70.244	74.3088	78.0754
		17	49.3355	75.749	92.3506	98.7275	63.4578	125.332	57.2183	96.5015	67.6279	75.1231	77.4424	80.808
		22	47.6684	167.953	85.4755	108.603	27.2111	34.1486	22.6077	39.8831	18.448	24.7456	23.868	26.589
		25	80.8134	218.393	128.624	127.209	20.2505	31.1007	4.5	25.2918	4.5	23.1221	4.5	18.9897
		28	120.734	354.117	197.735	218.476	15.2685	17.2989	4.5	24.6174	0	4.5	4.5	13.7488
		31	244.599	417.097	344.32	381.702	0	0	0	15.9873	0	0	0	4.5
		Sup Figure 1d
		OD630	log10(nM)	WT			Y163A			K166A
			0.823909	2.0415	1.9712	1.9584	1.7205	1.7564	1.6986	1.8286	1.8643	1.8332
			0.124939	1.934	1.7864	1.7852	1.484	1.5183	1.4495	1.5862	1.5948	1.5917
			-0.57403	1.6735	1.5626	1.5211	1.1191	1.1783	1.1016	1.1717	1.1661	1.1923
			-1.273	1.5128	1.4847	1.4836	0.8491	0.8888	0.8382	0.8607	0.5933	0.8671
			-1.97197	1.1455	1.0531	1.0644	0.7355	0.7066	0.6628	0.7157	0.6999	0.7715
			-2.67094	0.7895	0.7631	0.7177	0.7306	0.7593	0.7152	0.7165	0.6966	0.6865
			-3.36991	0.7567	0.749	0.7326	0.7425	0.7156	0.6881	0.714	0.7095	0.7158
			-4.06888	0.7968	0.7798	0.7675	0.7641	0.7238	0.7211	0.7761	0.7122	0.7745
		Sup Figure 1e
		OD630	log10(nM)	WT			Y163A/K166A
			0.823909	1.949	2.056	1.874	1.893	1.867	1.805
			0.124939	1.837	1.75	1.716	1.453	1.378	1.402
			-0.57403	1.589	1.527	1.425	0.572	0.522	0.566
			-1.273	1.498	1.461	1.38	0.26	0.245	0.235
			-1.97197	1.186	1.091	1.029	0.247	0.22	0.216
			-2.67094	0.409	0.331	0.347	0.244	0.222	0.23
			-3.36991	0.272	0.266	0.246	0.247	0.238	0.231
			-4.06888	0.278	0.274	0.248	0.259	0.273	0.258
		Sup Figure 1f
		p-stat4 MFI	log10(nM)	mIL12wt	mIL12mut1	mIL12mut2
			0.69897	888	299	467
			-0.30103	827	267	419
			-1.30103	843	232	269
			-2.30103	696	210	206
			-3.30103	356	198	188
			-4.30103	215	189	196
			-5.30103	198	192	188
			-6.30103	199
		Sup Figure 1g
		p-stat4 MFI	log10(nM)	mIL12wt	mIL12mut1	mIL12mut2
			0.69897	2484	1685	2005
			-0.30103	2437	1351	1944
			-1.30103	2209	1205	1326
			-2.30103	2087	1006	908
			-3.30103	1274	818	801
			-4.30103	865	784	787
			-5.30103	818	777	757
			-6.30103	795	791	792
		Sup Figure 1h
		IFN-g (pg/ml)	log10(nM)	mIL12wt	mIL12mut1	mIL12mut2
			0.69897		490.971	510.103
			-0.30103	577.638	480.047	512.643
			-1.30103	598.13	399.372	447.579
			-2.30103	540.998	272.411	285.586
			-3.30103	373.451	229.952	235.593
			-4.30103	225.358	223.54	227.265
			-5.30103	225.272	216.186	212.211
			-6.30103	208.153	210.656	248.727

## Sheet: Sup Figure 2
		Sup Figure 2a
		PD-1 MFI	NK						CD8+T
			liver	lung	lymph node	spleen	blood	tumor	tumor
			36.5	143	302	208	725	1147	4305
			37.1	158	341	290	610	977	3314
			33.2	181	234	308	610	1061	3265
			42.4	158	357	238	545	1092	4201
			52	142	349	245	1236	1009	2896
			30.8	126	342	188	496	1163	2439
		Sup Figure 2b
		%PD-1+	CD4+T	CD8+T	NK
			33.6	84.6	3.83
			36.5	86.8	4.06
			36.1	81.5	5.66
			38.7	87.3	3.86
		Sup Figure 2c
		OD(450-630)	log10(nM)	mIL12wt			mIL12mut1			mIL12mut2
			2.39794	1.942	1.987	1.891	0.954	0.979	0.987	1.707	1.727	1.741
			1.69897	1.874	1.699	1.75	0.593	0.575	0.59	1.781	1.565	1.663
			1	1.552	1.469	1.448	0.209	0.232	0.22	1.554	1.479	1.413
			0.30103	1.196	1.078	1.095	0.06	0.062	0.063	1.155	1.146	1.091
			-0.39794	0.569	0.55	0.546	0.029	0.029	0.029	0.585	0.578	0.555
			-1.09691	0.196	0.183	0.18	0.021	0.022	0.018	0.178	0.175	0.178
			-1.79588	0.063	0.056	0.054	0.016	0.015	0.015	0.058	0.057	0.057
			-2.49485	0.024	0.025	0.024	0.019	0.019	0.019	0.026	0.095	0.065
			-3.19382	0.022	0.045	0.022	0.018	0.019	0.02	0.02	0.036	0.019
		Sup Figure 2d
		MFI	log10(nM)	mIL12wt	mIL12mut1	mIL12mut2
			1.69897	3060
			1.39794	2355	3394	1537
			1.09691	1819	2486	694
			0.79588	1516	1844	415
			0.49485	1398	1547	326
			0.19382	1282	1403	265
			-0.10721	1072	1308	231
			-0.40824		1238	247
		Sup Figure 2e
		MFI
		blood			spleen			tumor
		CD4+T	CD8+T	NK	CD4+T	CD8+T	NK	CD8+T
		268	222	288	545	396	479	2534
		234	223	306	575	470	571	1754
		301	228	587	521	345	413	2665
		281	266	325	392	296	365	2985
		287	253	262	542	338	428	2229

## Sheet: Sup Figure 3
		Sup Figure 3a
		OD630	log10(nM)	αPD1-mIL12mut2			αEGFR-mIL12mut2
			1.12494	0.612	0.586	0.586	0.578	0.551	0.553
			0.425969	0.537	0.439	0.501	0.499	0.477	0.486
			-0.273	0.503	0.476	0.464	0.484	0.452	0.463
			-0.97197	0.477	0.453	0.458	0.456	0.453	0.473
			-1.67094	0.48	0.468	0.448	0.467	0.456	0.478
			-2.36991	0.498	0.47	0.475	0.47	0.468	0.466
		Sup Figure 3b
		OD630	log10(nM)	αPD1-mIL12mut1			αEGFR-mIL12mut1
			1.82391	2.139	2.007	1.955	1.958	1.963	2.005
			1.12494	1.461	1.399	1.395	1.325	1.386	1.407
			0.425969	0.964	0.879	0.872	0.855	0.865	0.873
			-0.273	0.796	0.75	0.761	0.761	0.768	0.787
			-0.97197	0.772	0.749	0.732	0.783	0.763	0.759
			-1.67094	0.78	0.735	0.749	0.802	0.766	0.754
			-2.36991	0.793	0.741	0.533	0.702	0.723	0.723
		Sup Figure 3c
		OD630	log10(nM)	αPD1-mIL12mut1			αEGFR-mIL12mut1			αPD-1
			1.82391	1.7458	1.6435	1.7167	1.8288	1.8572	1.896	0.4644	0.4767	0.4744
			1.12494	1.5528	1.4088	1.4584	1.4384	1.499	1.4497	0.4396	0.4764	0.4624
			0.425969	1.0194	0.8009	0.8876	0.6872	0.7603	0.7704	0.4364	0.4381	0.4337
			-0.273	0.5371	0.5022	0.5149	0.4523	0.4671	0.4909	0.4334	0.4258	0.4942
			-0.97197	0.4551	0.4077	0.4313	0.4442	0.4468	0.4411	0.3958	0.4252	0.4439
			-1.67094	0.4351	0.3958	0.4208	0.4319	0.4616	0.4481	0.4274	0.4387	0.435
			-2.36991	0.4372	0.3816	0.4534	0.4297	0.4437	0.433	0.4007	0.475	0.4676
			-3.06888	0.4551	0.4323	0.4507	0.453	0.4464	0.4476	0.44	0.4372	0.4431
		Sup Figure 3d
		FACS histograms for PD-1 expression
		Sup Figure 3e
		MFI	log10(nM)	αEGFR-hIL12mut1	αEGFR-hIL12mut2	αPD1-hIL12mut1	αPD1-hIL12mut2
			1.34679	3747	325	4009	4302
			1.04576	2297	243	3766	4269
			0.744727	1229	200	2792	3015
			0.443697	583	163	1877	1731
			0.142668	297	127	1101	787
			-0.15836	178	104	546	315
			-0.45939	121	88.1	235	164
			-0.76042	88.2	69.8	116	96.9
		Sup Figure 3f
		OD630		HEK						HEK-mPD-1
			log10(nM)	αEGFR-hIL12mut1			αPD1-hIL12mut1			αEGFR-hIL12mut1			αPD1-hIL12mut1
			1.82391	0.4304	0.4308	0.4153	0.3198	0.3313	0.313	0.4434	0.444	0.4335	0.4073	0.4291	0.411
			1.12494	0.3044	0.3097	0.29	0.2818	0.2777	0.276	0.3013	0.295	0.2601	0.4182	0.4327	0.4327
			0.425969	0.2788	0.2938	0.2677	0.2672	0.2583	0.175	0.2834	0.2652	0.2518	0.45	0.4283	0.4406
			-0.273	0.2669	0.2672	0.2458	0.2605	0.2577	0.2465	0.2613	0.254	0.2452	0.3929	0.3886	0.3874
			-0.97197	0.2597	0.2624	0.2503	0.2528	0.2655	0.2385	0.2487	0.235	0.2334	0.2611	0.2565	0.2534
			-1.67094	0.2822	0.2799	0.2575	0.2722	0.2739	0.2563	0.2686	0.2527	0.2436	0.2433	0.2413	0.24
			-2.36991	0.2795	0.2773	0.2679	0.2685	0.2708	0.2602	0.2713	0.2449	0.2464	0.2406	0.246	0.2449
			-3.06888	0.2906	0.2879	0.26	0.2724	0.2751	0.2656	0.2689	0.2681	0.2406	0.2501	0.2568	0.254
		Sup Figure 3g
		TNF (pg/ml)
		days after treatment	PBS			αPD1-mIL12wt 5μg			αPD1-mIL12wt 20μg			αPD1-mIL12mut2 20μg
		1	0	0	0	85.1944	0	80.2867	0	0	0	0	0	0
		2	0	0	0	33.7651	13.3478	22.2941	32.552	13.9404	26.5051	0	0	0
		3	0	0	0	73.5354	43.5052	49.617	82.1274	83.9677	109.67	0	0	0
		4	0	0	0	244.003	130.957	155.09	162.285	198.52	197.931	0	0	0
		5	0	0	0	256.659	280.046	104.786	169.458	229.529	230.11	0	0	0
		6	0	0	0	31.34	193.801	6.28362	103.564	265.816	309.907	0	0	0
		Sup Figure 3h
		AST (U/L)
		days after treatment	PBS			αPD1-mIL12wt 5μg			αPD1-mIL12wt 20μg			αPD1-mIL12mut2 20μg
		1	6.03135	6.23796	9.30026	7.56429	11.831	11.2396	5.43616	6.23796	5.82885	3.86999	5.82885	11.831
		2	6.88252	3.86999	8.03952	15.7242	12.749	14.6958	7.56429	8.53136	9.83363	4.69972	6.03135	11.2396
		3	4.02793	4.02793	5.24594	15.3774	18.265	18.265	17.519	16.0752	13.3816	5.05981	5.43616	7.10563
		4	5.05981	2.62463	4.52574	16.7891	15.3774	19.4137	22.2312	21.0003	22.6491	3.27769	1.68341	10.6648
		5	6.66354	3.71601	5.05981	36.6645	14.3719	24.3887	45.199	38.9992	73.479	7.10563	6.88252	7.79983

## Sheet: Sup Figure 4
		Sup Figure 4a
		% Treg in CD4+T
			PBS	αPD1-mIL12mut2
			72.1	55
			54.8	50.1
			52.8	47.2
			53.3	49.4
			46.9	49.1
			67.3	50.6
			61.6	55.5
			66.2	55.8
			56	50.5
		Sup Figure 4b
		the number of Treg cells/mg tumor
			PBS	αPD1-mIL12mut2
			54.3169	21.6581
			21.9642	30.6074
			21.9392	19.619
			30.7499	17.4243
			34.4402	22.2662
			52.3005	18.541
			37.9735	26.4879
			53.8453	40.7427
		Sup Figure 4c
		the ratio of CD8+T/Treg
			PBS	αPD1-mIL12mut2
			1.70145	4.03596
			4.18273	5.78842
			2.64244	6.53497
			2.69601	4.00095
			2.24358	2.92538
			4.03856	2.00456
			1.9582	3.1966
			2.85515	3.54303
			2.13648	6.00142
		Sup Figure 4d
		the number of IFN-g+CD8+T cells/mg tumor
			PBS	αPD1-mIL12mut2
			5.75035	18.2236
			3.47243	10.9431
			3.41776	13.5542
			3.17196	11.6705
			4.12824	22.3065
		Sup Figure 4e
		the number of granzyme B+CD8+T cells/mg tumor
			PBS	αPD1-mIL12mut2
			5.75035	27.7778
			5.65005	16.4146
			7.47139	19.343
			6.82452	12.9291
			6.67545	26.6768
		Sup Figure 4f
		hours after FTY720 injection	the number of CD8+T
		0	2195.73	2213.55	2533.8	2102.37	2396.34
		6	102.273	61.0778	64.9222	66.7992	56.4
		12	71.7391	55.9724	78.8386	74.0337	80.137
		18	129.118	50.6341	91.4956	53.5403	63.3397
		24	45.6459	30.1449	41.4474	77.0774	113.101
		36	50.3021	105.561	31.2753	65.7948	104.651
		48	69	52.0958	99.2032	35.4	53.2934
		Sup Figure 4g
		PD-1 MFI	PD-1-	PD-1+TIM-3-	PD-1+TIM-3+
			186	2888	5334
			219	3607	5916
			206	3423	6042
		Sup Figure 4h
		% in CD8+T	PBS				αPD1-mIL12mut2
		PD-1-TIM-3-	12.4	12.1	11.6	11.3	11.6	11.1	14.3	15.3
		PD-1+TIM-3-	57.8	45.9	46.6	69.8	56.2	58.9	56	49.2
		PD-1+TIM-3+	29.6	41.7	41.6	18.9	32.1	29.6	29.4	35
		Sup Figure 4i
		%IFN-g+ in CD8+T	PBS				αPD1-mIL12mut2
		PD-1-TIM-3-	3.31	4.36	3.11	2.93	3.9	3.07	3.02	3.45
		PD-1+TIM-3-	2.14	2.21	2.22	2.78	3.13	3.44	3.46	4.29
		PD-1+TIM-3+	5.47	3.15	3.16	5.12	5.48	6.64	8.77	6.95

[truncated: 2 more sheets: Sup Figure 5, Sup Figure 6]
